# Supplementary material for: Multipole Excitations and Nonlocality in 1d Plasmonic Nanostructures
Source: Nanomaterials (Basel). 2023 Apr 18;13(8):1395. doi: 10.3390/nano13081395 (PMC10144308; doi:10.3390/nano13081395)
Supplement: Supplementary file 1 [file nanomaterials-13-01395-s001.zip]

Archive with 1 entries (1 files):
- nanomaterials-2334160-supplementary.pdf
